# Supplementary material for: Comparing the quantum witness, the entropic Leggett–Garg inequality and the NCGD
Source: Sci Rep. 2024 May 2;14:10139. doi: 10.1038/s41598-024-60742-y (PMC11066071; doi:10.1038/s41598-024-60742-y)
Supplement: Supplementary file 1 — Supplementary Information. [file 41598_2024_60742_MOESM1_ESM.zip]

Archive with 8 entries (7 files):
- Supplementary/Supplementary.aux
- Supplementary/Supplementary.fdb_latexmk
- Supplementary/Supplementary.fls
- Supplementary/Supplementary.log
- Supplementary/Supplementary.pdf
- Supplementary/Supplementary.synctex.gz
- Supplementary/Supplementary.tex
- Supplementary/
