# Supplementary material for: Comparing the quantum witness, the entropic Leggett–Garg inequality and the NCGD
Source: Sci Rep. 2024 May 2;14:10139. doi: 10.1038/s41598-024-60742-y (PMC11066071; doi:10.1038/s41598-024-60742-y)
Supplement: Supplementary file 1 — Supplementary Information. [file 41598_2024_60742_MOESM1_ESM.zip › Supplementary/Supplementary.aux]

\relax 
\@writefile{toc}{\contentsline {section}{\numberline {A} A pure qubit}{1}}
\@writefile{toc}{\contentsline {subsection}{\numberline {A.1} NCGD}{1}}
\@writefile{toc}{\contentsline {section}{\numberline {B} A dissipative qubit}{1}}
\newlabel{appb}{{B}{1}}
\@writefile{toc}{\contentsline {subsection}{\numberline {B.1} Quantum witness}{1}}
\@writefile{toc}{\contentsline {subsection}{\numberline {B.2}Entropic LGI}{2}}
\newlabel{appc}{{B.2}{2}}
\@writefile{toc}{\contentsline {subsection}{\numberline {B.3}NCGD}{3}}
