# Supplementary material for: Comparing the quantum witness, the entropic Leggett–Garg inequality and the NCGD
Source: Sci Rep. 2024 May 2;14:10139. doi: 10.1038/s41598-024-60742-y (PMC11066071; doi:10.1038/s41598-024-60742-y)
Supplement: Supplementary file 1 — Supplementary Information. [file 41598_2024_60742_MOESM1_ESM.zip › Supplementary/Supplementary.fdb_latexmk]

# Fdb version 3
["pdflatex"] 1709270361 "Supplementary.tex" "Supplementary.pdf" "Supplementary" 1709270362
  "Supplementary.aux" 1709270362 520 050af8962cd2c38a7216c54afcbdab30 ""
  "Supplementary.tex" 1709270361 8812 1c6e07ea7b057410e5d7c608ff528bf1 ""
  "c:/texlive/2018/texmf-dist/fonts/enc/dvips/base/8r.enc" 1557577974 4850 80dc9bab7f31fb78a000ccfed0e27cab ""
  "c:/texlive/2018/texmf-dist/fonts/map/fontname/texfonts.map" 1557578128 3332 103109f5612ad95229751940c61aada0 ""
  "c:/texlive/2018/texmf-dist/fonts/tfm/public/cm/cmr12.tfm" 1557577783 1288 655e228510b4c2a1abe905c368440826 ""
  "c:/texlive/2018/texmf-dist/fonts/tfm/public/txfonts/rtxb.tfm" 1557579069 1020 c53143d3e3747b5c1149bd9a5ecd7b55 ""
  "c:/texlive/2018/texmf-dist/fonts/tfm/public/txfonts/rtxmi.tfm" 1557579069 1056 e2202af076e43d03fc17f87e104021b0 ""
  "c:/texlive/2018/texmf-dist/fonts/tfm/public/txfonts/rtxptmb.tfm" 1557579069 4572 2c370d27bbb031f7592de9d41dc8cfca ""
  "c:/texlive/2018/texmf-dist/fonts/tfm/public/txfonts/rtxptmr.tfm" 1557579069 4452 0fd0a792eaab7113e4d4f1b941ff0367 ""
  "c:/texlive/2018/texmf-dist/fonts/tfm/public/txfonts/rtxptmri.tfm" 1557579069 4640 ce59980bcbe9e6236fab46d0b5212c7e ""
  "c:/texlive/2018/texmf-dist/fonts/tfm/public/txfonts/rtxr.tfm" 1557579069 1004 c0e991f864f31f017ea4ff9e451b76d4 ""
  "c:/texlive/2018/texmf-dist/fonts/tfm/public/txfonts/txb.tfm" 1557579069 2452 76194099b4f1c022cb59f4564251c4fe ""
  "c:/texlive/2018/texmf-dist/fonts/tfm/public/txfonts/txex.tfm" 1557579069 1080 b674b4ba143004461509a754a0984b67 ""
  "c:/texlive/2018/texmf-dist/fonts/tfm/public/txfonts/txexa.tfm" 1557579069 688 f56006d6e56f46e63d9f63252958b828 ""
  "c:/texlive/2018/texmf-dist/fonts/tfm/public/txfonts/txi.tfm" 1557579069 2584 cf4a6a7c2a518d47468fe29ef0913ba0 ""
  "c:/texlive/2018/texmf-dist/fonts/tfm/public/txfonts/txmi.tfm" 1557579069 1944 f854e259cb2839e49d4aa2949544a6e1 ""
  "c:/texlive/2018/texmf-dist/fonts/tfm/public/txfonts/txmia.tfm" 1557579069 1180 72784d0ee5a983fba99a0986b31b0493 ""
  "c:/texlive/2018/texmf-dist/fonts/tfm/public/txfonts/txr.tfm" 1557579069 2408 aec793a3c45e495f7ad15b227c91f508 ""
  "c:/texlive/2018/texmf-dist/fonts/tfm/public/txfonts/txsy.tfm" 1557579069 1268 1d124f224979493f8fd017a7597ea1cd ""
  "c:/texlive/2018/texmf-dist/fonts/tfm/public/txfonts/txsya.tfm" 1557579069 972 2c9ffac4bbd20f91c01aaef9bf3f8710 ""
  "c:/texlive/2018/texmf-dist/fonts/tfm/public/txfonts/txsyb.tfm" 1557579069 988 098ca7e8cc5647b9ac21b82dbdce1f01 ""
  "c:/texlive/2018/texmf-dist/fonts/tfm/public/txfonts/txsyc.tfm" 1557579069 1084 75e807e9e71f7a312e4e1187dce5e93b ""
  "c:/texlive/2018/texmf-dist/fonts/type1/public/txfonts/rtxmi.pfb" 1557579069 13806 49b888f4605a088e66b9eb4fee320a6e ""
  "c:/texlive/2018/texmf-dist/fonts/type1/public/txfonts/rtxr.pfb" 1557579069 6339 e2b78706efdc360ee6aec9b6e20211a7 ""
  "c:/texlive/2018/texmf-dist/fonts/type1/public/txfonts/txex.pfb" 1557579069 17531 c91f2d6943f51d7c46d6b7b9cedd50ba ""
  "c:/texlive/2018/texmf-dist/fonts/type1/public/txfonts/txsy.pfb" 1557579069 20336 69267d8a81bca8b24c9b42694a4a28f9 ""
  "c:/texlive/2018/texmf-dist/fonts/type1/public/txfonts/txsyc.pfb" 1557579069 27693 bfb340b71292c6ead561e4943433945d ""
  "c:/texlive/2018/texmf-dist/fonts/type1/urw/times/utmb8a.pfb" 1557579022 44729 fea0975e20ec51c992338362f05f1146 ""
  "c:/texlive/2018/texmf-dist/fonts/type1/urw/times/utmr8a.pfb" 1557579022 46026 687528a208fbfc1f00832bb96cccebbb ""
  "c:/texlive/2018/texmf-dist/fonts/type1/urw/times/utmri8a.pfb" 1557579022 45458 504e2b06fa82109d168c7a0afb09e145 ""
  "c:/texlive/2018/texmf-dist/fonts/vf/public/txfonts/txb.vf" 1557579069 904 6f62e1cf12eaf73424d693287a9d3dce ""
  "c:/texlive/2018/texmf-dist/fonts/vf/public/txfonts/txmi.vf" 1557579069 960 cfcc9d587b40b769f64408b3ca115941 ""
  "c:/texlive/2018/texmf-dist/fonts/vf/public/txfonts/txr.vf" 1557579069 904 e582cae2d8ae3f48a0a520440ebcdb51 ""
  "c:/texlive/2018/texmf-dist/tex/context/base/mkii/supp-pdf.mkii" 1557578568 71627 94eb9990bed73c364d7f53f960cc8c5b ""
  "c:/texlive/2018/texmf-dist/tex/generic/oberdiek/etexcmds.sty" 1557578631 7612 729a8cc22a1ee0029997c7f74717ae05 ""
  "c:/texlive/2018/texmf-dist/tex/generic/oberdiek/ifluatex.sty" 1557578290 7324 2310d1247db0114eb4726807c8837a0e ""
  "c:/texlive/2018/texmf-dist/tex/generic/oberdiek/ifpdf.sty" 1557578631 1251 d170e11a3246c3392bc7f59595af42cb ""
  "c:/texlive/2018/texmf-dist/tex/generic/oberdiek/infwarerr.sty" 1557578631 8253 473e0e41f9adadb1977e8631b8f72ea6 ""
  "c:/texlive/2018/texmf-dist/tex/generic/oberdiek/kvdefinekeys.sty" 1557578631 5152 b67a3a964ad9851e095110c854a1d461 ""
  "c:/texlive/2018/texmf-dist/tex/generic/oberdiek/kvsetkeys.sty" 1557578631 14040 ac8866aac45982ac84021584b0abb252 ""
  "c:/texlive/2018/texmf-dist/tex/generic/oberdiek/ltxcmds.sty" 1557578631 18425 5b3c0c59d76fac78978b5558e83c1f36 ""
  "c:/texlive/2018/texmf-dist/tex/generic/oberdiek/pdftexcmds.sty" 1557578631 20418 ca44694be1c8df491925faa194fe6edf ""
  "c:/texlive/2018/texmf-dist/tex/latex/amsmath/amsbsy.sty" 1557577574 2211 ca7ce284ab93c8eecdc6029dc5ccbd73 ""
  "c:/texlive/2018/texmf-dist/tex/latex/amsmath/amsgen.sty" 1557577574 4161 7f6eb9092061a11f87d08ed13515b48d ""
  "c:/texlive/2018/texmf-dist/tex/latex/amsmath/amsmath.sty" 1557577574 84354 7292177bb735c466b78634ee4efd537e ""
  "c:/texlive/2018/texmf-dist/tex/latex/amsmath/amsopn.sty" 1557577574 4116 32e6abd27229755a83a8b7f18e583890 ""
  "c:/texlive/2018/texmf-dist/tex/latex/amsmath/amstext.sty" 1557577574 2432 8ff93b1137020e8f21930562a874ae66 ""
  "c:/texlive/2018/texmf-dist/tex/latex/base/article.cls" 1557578377 19823 fcbc01552b07b608574cbf8e1977e0c0 ""
  "c:/texlive/2018/texmf-dist/tex/latex/base/size12.clo" 1557578377 8305 4e2a90a380a17c0472dd191689c67cbc ""
  "c:/texlive/2018/texmf-dist/tex/latex/doublestroke/dsfont.sty" 1557577946 230 7bc61880b468bfd38aedc173be7c3486 ""
  "c:/texlive/2018/texmf-dist/tex/latex/graphics-cfg/graphics.cfg" 1557578202 1224 978390e9c2234eab29404bc21b268d1e ""
  "c:/texlive/2018/texmf-dist/tex/latex/graphics-def/pdftex.def" 1557578202 17334 520b9b85ad8a2a48eda3f643e27a5179 ""
  "c:/texlive/2018/texmf-dist/tex/latex/graphics/graphics.sty" 1557578201 15272 5a97061616e0c8b2aa79c6615ff769f4 ""
  "c:/texlive/2018/texmf-dist/tex/latex/graphics/graphicx.sty" 1557578201 9063 d0a305975932762117cd1f06a582f896 ""
  "c:/texlive/2018/texmf-dist/tex/latex/graphics/keyval.sty" 1557578201 2591 6404d0c7d28505fb38ce0d86c2e28ae7 ""
  "c:/texlive/2018/texmf-dist/tex/latex/graphics/trig.sty" 1557578201 3977 cb9221976ed8a183afad65b59aa8629a ""
  "c:/texlive/2018/texmf-dist/tex/latex/latexconfig/epstopdf-sys.cfg" 1557578399 678 4792914a8f45be57bb98413425e4c7af ""
  "c:/texlive/2018/texmf-dist/tex/latex/marvosym/marvosym.sty" 1557578497 9393 ceaf2ea8eb2c81fdb168323fc5fffc89 ""
  "c:/texlive/2018/texmf-dist/tex/latex/oberdiek/epstopdf-base.sty" 1557578631 12095 5337833c991d80788a43d3ce26bd1c46 ""
  "c:/texlive/2018/texmf-dist/tex/latex/oberdiek/grfext.sty" 1557578631 7075 2fe3d848bba95f139de11ded085e74aa ""
  "c:/texlive/2018/texmf-dist/tex/latex/oberdiek/kvoptions.sty" 1557578631 22417 1d9df1eb66848aa31b18a593099cf45c ""
  "c:/texlive/2018/texmf-dist/tex/latex/subfigure/subfigure.cfg" 1557578927 2062 a0e7d66e09e508f51289a656aec06ed2 ""
  "c:/texlive/2018/texmf-dist/tex/latex/subfigure/subfigure.sty" 1557578927 15188 91281c7ddbccfa54a8e0c3b56ab5aa72 ""
  "c:/texlive/2018/texmf-dist/tex/latex/tools/indentfirst.sty" 1557579045 1615 dba466e323af4fcd4a6acb87444d96c3 ""
  "c:/texlive/2018/texmf-dist/tex/latex/txfonts/omltxmi.fd" 1557579069 492 e7f8afe4428797548d4301de03a1b15f ""
  "c:/texlive/2018/texmf-dist/tex/latex/txfonts/omstxr.fd" 1557579069 857 81ff640acbcd7da3dc30601847d7e35a ""
  "c:/texlive/2018/texmf-dist/tex/latex/txfonts/omstxsy.fd" 1557579069 329 6ac7e19535b9f1d64e4d8e3f77dc30a3 ""
  "c:/texlive/2018/texmf-dist/tex/latex/txfonts/omxtxex.fd" 1557579069 312 11fe1916b0a13a81a05234a6fc7f8738 ""
  "c:/texlive/2018/texmf-dist/tex/latex/txfonts/ot1txr.fd" 1557579069 1271 4e3afbd8e832f2f9c7f064894e6e68e4 ""
  "c:/texlive/2018/texmf-dist/tex/latex/txfonts/txfonts.sty" 1557579069 50381 d367461010070c7a491b1f6979ab2062 ""
  "c:/texlive/2018/texmf-dist/tex/latex/txfonts/utxexa.fd" 1557579069 310 1b00b0b05685b816e4c6caccce437e0d ""
  "c:/texlive/2018/texmf-dist/tex/latex/txfonts/utxmia.fd" 1557579069 334 87436a82076ca2e35cd305f852507afc ""
  "c:/texlive/2018/texmf-dist/tex/latex/txfonts/utxsya.fd" 1557579069 310 cee07e4964749ccbc77d84fc49726a79 ""
  "c:/texlive/2018/texmf-dist/tex/latex/txfonts/utxsyb.fd" 1557579069 310 8c5467c8932c259af51b0f116c9734bd ""
  "c:/texlive/2018/texmf-dist/tex/latex/txfonts/utxsyc.fd" 1557579069 310 4b5d6fe830337242ef847b3bff48ba21 ""
  "c:/texlive/2018/texmf-dist/web2c/texmf.cnf" 1557578362 33362 cf75436e19743e94a92a6b1b9183c434 ""
  "c:/texlive/2018/texmf-var/fonts/map/pdftex/updmap/pdftex.map" 1624710808 2743352 fb4b018d60e9400137e96132b0e933fe ""
  "c:/texlive/2018/texmf-var/web2c/pdftex/pdflatex.fmt" 1624710874 4216518 11db16f15a197412fa566e984bc37cee ""
  "c:/texlive/2018/texmf.cnf" 1624710787 673 4ae7b2f49cee444c5343a45b5d0f169c ""
  (generated)
  "Supplementary.aux"
  "Supplementary.log"
  "Supplementary.pdf"
