# Supplementary material for: Comparing the quantum witness, the entropic Leggett–Garg inequality and the NCGD
Source: Sci Rep. 2024 May 2;14:10139. doi: 10.1038/s41598-024-60742-y (PMC11066071; doi:10.1038/s41598-024-60742-y)
Supplement: Supplementary file 1 — Supplementary Information. [file 41598_2024_60742_MOESM1_ESM.zip › Supplementary/Supplementary.fls]

PWD F:/wenzhang6/SR/tou2/Supplementary
INPUT c:/texlive/2018/texmf.cnf
INPUT c:/texlive/2018/texmf-dist/web2c/texmf.cnf
INPUT c:/texlive/2018/texmf-var/web2c/pdftex/pdflatex.fmt
INPUT Supplementary.tex
OUTPUT Supplementary.log
INPUT c:/texlive/2018/texmf-dist/tex/latex/base/article.cls
INPUT c:/texlive/2018/texmf-dist/tex/latex/base/article.cls
INPUT c:/texlive/2018/texmf-dist/tex/latex/base/size12.clo
INPUT c:/texlive/2018/texmf-dist/tex/latex/base/size12.clo
INPUT c:/texlive/2018/texmf-dist/fonts/map/fontname/texfonts.map
INPUT c:/texlive/2018/texmf-dist/fonts/tfm/public/cm/cmr12.tfm
INPUT c:/texlive/2018/texmf-dist/tex/latex/graphics/graphicx.sty
INPUT c:/texlive/2018/texmf-dist/tex/latex/graphics/graphicx.sty
INPUT c:/texlive/2018/texmf-dist/tex/latex/graphics/keyval.sty
INPUT c:/texlive/2018/texmf-dist/tex/latex/graphics/keyval.sty
INPUT c:/texlive/2018/texmf-dist/tex/latex/graphics/graphics.sty
INPUT c:/texlive/2018/texmf-dist/tex/latex/graphics/graphics.sty
INPUT c:/texlive/2018/texmf-dist/tex/latex/graphics/trig.sty
INPUT c:/texlive/2018/texmf-dist/tex/latex/graphics/trig.sty
INPUT c:/texlive/2018/texmf-dist/tex/latex/graphics-cfg/graphics.cfg
INPUT c:/texlive/2018/texmf-dist/tex/latex/graphics-cfg/graphics.cfg
INPUT c:/texlive/2018/texmf-dist/tex/latex/graphics-def/pdftex.def
INPUT c:/texlive/2018/texmf-dist/tex/latex/graphics-def/pdftex.def
INPUT c:/texlive/2018/texmf-dist/tex/latex/amsmath/amsmath.sty
INPUT c:/texlive/2018/texmf-dist/tex/latex/amsmath/amsmath.sty
INPUT c:/texlive/2018/texmf-dist/tex/latex/amsmath/amstext.sty
INPUT c:/texlive/2018/texmf-dist/tex/latex/amsmath/amstext.sty
INPUT c:/texlive/2018/texmf-dist/tex/latex/amsmath/amsgen.sty
INPUT c:/texlive/2018/texmf-dist/tex/latex/amsmath/amsgen.sty
INPUT c:/texlive/2018/texmf-dist/tex/latex/amsmath/amsbsy.sty
INPUT c:/texlive/2018/texmf-dist/tex/latex/amsmath/amsbsy.sty
INPUT c:/texlive/2018/texmf-dist/tex/latex/amsmath/amsopn.sty
INPUT c:/texlive/2018/texmf-dist/tex/latex/amsmath/amsopn.sty
INPUT c:/texlive/2018/texmf-dist/tex/latex/txfonts/txfonts.sty
INPUT c:/texlive/2018/texmf-dist/tex/latex/txfonts/txfonts.sty
INPUT c:/texlive/2018/texmf-dist/tex/latex/doublestroke/dsfont.sty
INPUT c:/texlive/2018/texmf-dist/tex/latex/doublestroke/dsfont.sty
INPUT c:/texlive/2018/texmf-dist/tex/latex/tools/indentfirst.sty
INPUT c:/texlive/2018/texmf-dist/tex/latex/tools/indentfirst.sty
INPUT c:/texlive/2018/texmf-dist/tex/latex/marvosym/marvosym.sty
INPUT c:/texlive/2018/texmf-dist/tex/latex/marvosym/marvosym.sty
INPUT c:/texlive/2018/texmf-dist/tex/latex/subfigure/subfigure.sty
INPUT c:/texlive/2018/texmf-dist/tex/latex/subfigure/subfigure.sty
INPUT c:/texlive/2018/texmf-dist/tex/latex/subfigure/subfigure.cfg
INPUT c:/texlive/2018/texmf-dist/tex/latex/subfigure/subfigure.cfg
INPUT Supplementary.aux
INPUT Supplementary.aux
OUTPUT Supplementary.aux
INPUT c:/texlive/2018/texmf-dist/tex/latex/txfonts/omltxmi.fd
INPUT c:/texlive/2018/texmf-dist/tex/latex/txfonts/omltxmi.fd
INPUT c:/texlive/2018/texmf-dist/tex/latex/txfonts/omstxsy.fd
INPUT c:/texlive/2018/texmf-dist/tex/latex/txfonts/omstxsy.fd
INPUT c:/texlive/2018/texmf-dist/tex/latex/txfonts/omxtxex.fd
INPUT c:/texlive/2018/texmf-dist/tex/latex/txfonts/omxtxex.fd
INPUT c:/texlive/2018/texmf-dist/tex/latex/txfonts/utxexa.fd
INPUT c:/texlive/2018/texmf-dist/tex/latex/txfonts/utxexa.fd
INPUT c:/texlive/2018/texmf-dist/tex/latex/txfonts/ot1txr.fd
INPUT c:/texlive/2018/texmf-dist/tex/latex/txfonts/ot1txr.fd
INPUT c:/texlive/2018/texmf-dist/fonts/tfm/public/txfonts/txr.tfm
INPUT c:/texlive/2018/texmf-dist/tex/context/base/mkii/supp-pdf.mkii
INPUT c:/texlive/2018/texmf-dist/tex/context/base/mkii/supp-pdf.mkii
INPUT c:/texlive/2018/texmf-dist/tex/latex/oberdiek/epstopdf-base.sty
INPUT c:/texlive/2018/texmf-dist/tex/latex/oberdiek/epstopdf-base.sty
INPUT c:/texlive/2018/texmf-dist/tex/generic/oberdiek/infwarerr.sty
INPUT c:/texlive/2018/texmf-dist/tex/generic/oberdiek/infwarerr.sty
INPUT c:/texlive/2018/texmf-dist/tex/latex/oberdiek/grfext.sty
INPUT c:/texlive/2018/texmf-dist/tex/latex/oberdiek/grfext.sty
INPUT c:/texlive/2018/texmf-dist/tex/generic/oberdiek/kvdefinekeys.sty
INPUT c:/texlive/2018/texmf-dist/tex/generic/oberdiek/kvdefinekeys.sty
INPUT c:/texlive/2018/texmf-dist/tex/generic/oberdiek/ltxcmds.sty
INPUT c:/texlive/2018/texmf-dist/tex/generic/oberdiek/ltxcmds.sty
INPUT c:/texlive/2018/texmf-dist/tex/latex/oberdiek/kvoptions.sty
INPUT c:/texlive/2018/texmf-dist/tex/latex/oberdiek/kvoptions.sty
INPUT c:/texlive/2018/texmf-dist/tex/generic/oberdiek/kvsetkeys.sty
INPUT c:/texlive/2018/texmf-dist/tex/generic/oberdiek/kvsetkeys.sty
INPUT c:/texlive/2018/texmf-dist/tex/generic/oberdiek/etexcmds.sty
INPUT c:/texlive/2018/texmf-dist/tex/generic/oberdiek/etexcmds.sty
INPUT c:/texlive/2018/texmf-dist/tex/generic/oberdiek/ifluatex.sty
INPUT c:/texlive/2018/texmf-dist/tex/generic/oberdiek/ifluatex.sty
INPUT c:/texlive/2018/texmf-dist/tex/generic/oberdiek/pdftexcmds.sty
INPUT c:/texlive/2018/texmf-dist/tex/generic/oberdiek/pdftexcmds.sty
INPUT c:/texlive/2018/texmf-dist/tex/generic/oberdiek/ifpdf.sty
INPUT c:/texlive/2018/texmf-dist/tex/generic/oberdiek/ifpdf.sty
INPUT c:/texlive/2018/texmf-dist/tex/latex/latexconfig/epstopdf-sys.cfg
INPUT c:/texlive/2018/texmf-dist/tex/latex/latexconfig/epstopdf-sys.cfg
INPUT c:/texlive/2018/texmf-dist/fonts/tfm/public/txfonts/txr.tfm
INPUT c:/texlive/2018/texmf-dist/fonts/tfm/public/txfonts/txr.tfm
INPUT c:/texlive/2018/texmf-dist/fonts/tfm/public/txfonts/txr.tfm
INPUT c:/texlive/2018/texmf-dist/fonts/tfm/public/txfonts/txr.tfm
INPUT c:/texlive/2018/texmf-dist/fonts/tfm/public/txfonts/txmi.tfm
INPUT c:/texlive/2018/texmf-dist/fonts/tfm/public/txfonts/txmi.tfm
INPUT c:/texlive/2018/texmf-dist/fonts/tfm/public/txfonts/txmi.tfm
INPUT c:/texlive/2018/texmf-dist/fonts/tfm/public/txfonts/txsy.tfm
INPUT c:/texlive/2018/texmf-dist/fonts/tfm/public/txfonts/txsy.tfm
INPUT c:/texlive/2018/texmf-dist/fonts/tfm/public/txfonts/txsy.tfm
INPUT c:/texlive/2018/texmf-dist/fonts/tfm/public/txfonts/txex.tfm
INPUT c:/texlive/2018/texmf-dist/fonts/tfm/public/txfonts/txex.tfm
INPUT c:/texlive/2018/texmf-dist/fonts/tfm/public/txfonts/txex.tfm
INPUT c:/texlive/2018/texmf-dist/fonts/tfm/public/txfonts/txi.tfm
INPUT c:/texlive/2018/texmf-dist/fonts/tfm/public/txfonts/txi.tfm
INPUT c:/texlive/2018/texmf-dist/fonts/tfm/public/txfonts/txi.tfm
INPUT c:/texlive/2018/texmf-dist/tex/latex/txfonts/utxmia.fd
INPUT c:/texlive/2018/texmf-dist/tex/latex/txfonts/utxmia.fd
INPUT c:/texlive/2018/texmf-dist/fonts/tfm/public/txfonts/txmia.tfm
INPUT c:/texlive/2018/texmf-dist/fonts/tfm/public/txfonts/txmia.tfm
INPUT c:/texlive/2018/texmf-dist/fonts/tfm/public/txfonts/txmia.tfm
INPUT c:/texlive/2018/texmf-dist/tex/latex/txfonts/utxsya.fd
INPUT c:/texlive/2018/texmf-dist/tex/latex/txfonts/utxsya.fd
INPUT c:/texlive/2018/texmf-dist/fonts/tfm/public/txfonts/txsya.tfm
INPUT c:/texlive/2018/texmf-dist/fonts/tfm/public/txfonts/txsya.tfm
INPUT c:/texlive/2018/texmf-dist/fonts/tfm/public/txfonts/txsya.tfm
INPUT c:/texlive/2018/texmf-dist/tex/latex/txfonts/utxsyb.fd
INPUT c:/texlive/2018/texmf-dist/tex/latex/txfonts/utxsyb.fd
INPUT c:/texlive/2018/texmf-dist/fonts/tfm/public/txfonts/txsyb.tfm
INPUT c:/texlive/2018/texmf-dist/fonts/tfm/public/txfonts/txsyb.tfm
INPUT c:/texlive/2018/texmf-dist/fonts/tfm/public/txfonts/txsyb.tfm
INPUT c:/texlive/2018/texmf-dist/tex/latex/txfonts/utxsyc.fd
INPUT c:/texlive/2018/texmf-dist/tex/latex/txfonts/utxsyc.fd
INPUT c:/texlive/2018/texmf-dist/fonts/tfm/public/txfonts/txsyc.tfm
INPUT c:/texlive/2018/texmf-dist/fonts/tfm/public/txfonts/txsyc.tfm
INPUT c:/texlive/2018/texmf-dist/fonts/tfm/public/txfonts/txsyc.tfm
INPUT c:/texlive/2018/texmf-dist/fonts/tfm/public/txfonts/txexa.tfm
INPUT c:/texlive/2018/texmf-dist/fonts/tfm/public/txfonts/txexa.tfm
INPUT c:/texlive/2018/texmf-dist/fonts/tfm/public/txfonts/txexa.tfm
INPUT c:/texlive/2018/texmf-dist/tex/latex/txfonts/omstxr.fd
INPUT c:/texlive/2018/texmf-dist/tex/latex/txfonts/omstxr.fd
INPUT c:/texlive/2018/texmf-dist/fonts/tfm/public/txfonts/txr.tfm
INPUT c:/texlive/2018/texmf-dist/fonts/tfm/public/txfonts/txmi.tfm
INPUT c:/texlive/2018/texmf-dist/fonts/tfm/public/txfonts/txsy.tfm
INPUT c:/texlive/2018/texmf-dist/fonts/tfm/public/txfonts/txex.tfm
INPUT c:/texlive/2018/texmf-dist/fonts/tfm/public/txfonts/txi.tfm
INPUT c:/texlive/2018/texmf-dist/fonts/tfm/public/txfonts/txmia.tfm
INPUT c:/texlive/2018/texmf-dist/fonts/tfm/public/txfonts/txsya.tfm
INPUT c:/texlive/2018/texmf-dist/fonts/tfm/public/txfonts/txsyb.tfm
INPUT c:/texlive/2018/texmf-dist/fonts/tfm/public/txfonts/txsyc.tfm
INPUT c:/texlive/2018/texmf-dist/fonts/tfm/public/txfonts/txexa.tfm
INPUT c:/texlive/2018/texmf-dist/fonts/tfm/public/txfonts/txr.tfm
INPUT c:/texlive/2018/texmf-dist/fonts/tfm/public/txfonts/txb.tfm
INPUT c:/texlive/2018/texmf-dist/fonts/tfm/public/txfonts/txb.tfm
INPUT c:/texlive/2018/texmf-dist/fonts/tfm/public/txfonts/txr.tfm
INPUT c:/texlive/2018/texmf-dist/fonts/tfm/public/txfonts/txr.tfm
INPUT c:/texlive/2018/texmf-dist/fonts/tfm/public/txfonts/txmi.tfm
INPUT c:/texlive/2018/texmf-dist/fonts/tfm/public/txfonts/txmi.tfm
INPUT c:/texlive/2018/texmf-dist/fonts/tfm/public/txfonts/txmi.tfm
INPUT c:/texlive/2018/texmf-dist/fonts/tfm/public/txfonts/txsy.tfm
INPUT c:/texlive/2018/texmf-dist/fonts/tfm/public/txfonts/txsy.tfm
INPUT c:/texlive/2018/texmf-dist/fonts/tfm/public/txfonts/txsy.tfm
INPUT c:/texlive/2018/texmf-dist/fonts/tfm/public/txfonts/txex.tfm
INPUT c:/texlive/2018/texmf-dist/fonts/tfm/public/txfonts/txex.tfm
INPUT c:/texlive/2018/texmf-dist/fonts/tfm/public/txfonts/txex.tfm
INPUT c:/texlive/2018/texmf-dist/fonts/tfm/public/txfonts/txi.tfm
INPUT c:/texlive/2018/texmf-dist/fonts/tfm/public/txfonts/txi.tfm
INPUT c:/texlive/2018/texmf-dist/fonts/tfm/public/txfonts/txi.tfm
INPUT c:/texlive/2018/texmf-dist/fonts/tfm/public/txfonts/txmia.tfm
INPUT c:/texlive/2018/texmf-dist/fonts/tfm/public/txfonts/txmia.tfm
INPUT c:/texlive/2018/texmf-dist/fonts/tfm/public/txfonts/txmia.tfm
INPUT c:/texlive/2018/texmf-dist/fonts/tfm/public/txfonts/txsya.tfm
INPUT c:/texlive/2018/texmf-dist/fonts/tfm/public/txfonts/txsya.tfm
INPUT c:/texlive/2018/texmf-dist/fonts/tfm/public/txfonts/txsya.tfm
INPUT c:/texlive/2018/texmf-dist/fonts/tfm/public/txfonts/txsyb.tfm
INPUT c:/texlive/2018/texmf-dist/fonts/tfm/public/txfonts/txsyb.tfm
INPUT c:/texlive/2018/texmf-dist/fonts/tfm/public/txfonts/txsyb.tfm
INPUT c:/texlive/2018/texmf-dist/fonts/tfm/public/txfonts/txsyc.tfm
INPUT c:/texlive/2018/texmf-dist/fonts/tfm/public/txfonts/txsyc.tfm
INPUT c:/texlive/2018/texmf-dist/fonts/tfm/public/txfonts/txsyc.tfm
INPUT c:/texlive/2018/texmf-dist/fonts/tfm/public/txfonts/txexa.tfm
INPUT c:/texlive/2018/texmf-dist/fonts/tfm/public/txfonts/txexa.tfm
INPUT c:/texlive/2018/texmf-dist/fonts/tfm/public/txfonts/txexa.tfm
INPUT c:/texlive/2018/texmf-dist/fonts/tfm/public/txfonts/txr.tfm
INPUT c:/texlive/2018/texmf-dist/fonts/tfm/public/txfonts/txmi.tfm
INPUT c:/texlive/2018/texmf-dist/fonts/tfm/public/txfonts/txsy.tfm
INPUT c:/texlive/2018/texmf-dist/fonts/tfm/public/txfonts/txex.tfm
INPUT c:/texlive/2018/texmf-dist/fonts/tfm/public/txfonts/txi.tfm
INPUT c:/texlive/2018/texmf-dist/fonts/tfm/public/txfonts/txmia.tfm
INPUT c:/texlive/2018/texmf-dist/fonts/tfm/public/txfonts/txsya.tfm
INPUT c:/texlive/2018/texmf-dist/fonts/tfm/public/txfonts/txsyb.tfm
INPUT c:/texlive/2018/texmf-dist/fonts/tfm/public/txfonts/txsyc.tfm
INPUT c:/texlive/2018/texmf-dist/fonts/tfm/public/txfonts/txexa.tfm
OUTPUT Supplementary.pdf
INPUT c:/texlive/2018/texmf-dist/fonts/vf/public/txfonts/txr.vf
INPUT c:/texlive/2018/texmf-dist/fonts/tfm/public/txfonts/rtxptmr.tfm
INPUT c:/texlive/2018/texmf-dist/fonts/tfm/public/txfonts/rtxr.tfm
INPUT c:/texlive/2018/texmf-var/fonts/map/pdftex/updmap/pdftex.map
INPUT c:/texlive/2018/texmf-dist/fonts/vf/public/txfonts/txr.vf
INPUT c:/texlive/2018/texmf-dist/fonts/tfm/public/txfonts/rtxptmr.tfm
INPUT c:/texlive/2018/texmf-dist/fonts/tfm/public/txfonts/rtxr.tfm
INPUT c:/texlive/2018/texmf-dist/fonts/vf/public/txfonts/txb.vf
INPUT c:/texlive/2018/texmf-dist/fonts/tfm/public/txfonts/rtxptmb.tfm
INPUT c:/texlive/2018/texmf-dist/fonts/tfm/public/txfonts/rtxb.tfm
INPUT c:/texlive/2018/texmf-dist/fonts/vf/public/txfonts/txb.vf
INPUT c:/texlive/2018/texmf-dist/fonts/tfm/public/txfonts/rtxptmb.tfm
INPUT c:/texlive/2018/texmf-dist/fonts/tfm/public/txfonts/rtxb.tfm
INPUT c:/texlive/2018/texmf-dist/fonts/vf/public/txfonts/txr.vf
INPUT c:/texlive/2018/texmf-dist/fonts/tfm/public/txfonts/rtxptmr.tfm
INPUT c:/texlive/2018/texmf-dist/fonts/tfm/public/txfonts/rtxr.tfm
INPUT c:/texlive/2018/texmf-dist/fonts/vf/public/txfonts/txmi.vf
INPUT c:/texlive/2018/texmf-dist/fonts/tfm/public/txfonts/rtxmi.tfm
INPUT c:/texlive/2018/texmf-dist/fonts/tfm/public/txfonts/rtxptmri.tfm
INPUT c:/texlive/2018/texmf-dist/fonts/vf/public/txfonts/txmi.vf
INPUT c:/texlive/2018/texmf-dist/fonts/tfm/public/txfonts/rtxmi.tfm
INPUT c:/texlive/2018/texmf-dist/fonts/tfm/public/txfonts/rtxptmri.tfm
INPUT c:/texlive/2018/texmf-dist/fonts/vf/public/txfonts/txr.vf
INPUT c:/texlive/2018/texmf-dist/fonts/tfm/public/txfonts/rtxptmr.tfm
INPUT c:/texlive/2018/texmf-dist/fonts/tfm/public/txfonts/rtxr.tfm
INPUT c:/texlive/2018/texmf-dist/fonts/vf/public/txfonts/txmi.vf
INPUT c:/texlive/2018/texmf-dist/fonts/tfm/public/txfonts/rtxmi.tfm
INPUT c:/texlive/2018/texmf-dist/fonts/tfm/public/txfonts/rtxptmri.tfm
INPUT c:/texlive/2018/texmf-dist/fonts/vf/public/txfonts/txr.vf
INPUT c:/texlive/2018/texmf-dist/fonts/tfm/public/txfonts/rtxptmr.tfm
INPUT c:/texlive/2018/texmf-dist/fonts/tfm/public/txfonts/rtxr.tfm
INPUT c:/texlive/2018/texmf-dist/fonts/vf/public/txfonts/txr.vf
INPUT c:/texlive/2018/texmf-dist/fonts/tfm/public/txfonts/rtxptmr.tfm
INPUT c:/texlive/2018/texmf-dist/fonts/tfm/public/txfonts/rtxr.tfm
INPUT c:/texlive/2018/texmf-dist/fonts/vf/public/txfonts/txr.vf
INPUT c:/texlive/2018/texmf-dist/fonts/tfm/public/txfonts/rtxptmr.tfm
INPUT c:/texlive/2018/texmf-dist/fonts/tfm/public/txfonts/rtxr.tfm
INPUT c:/texlive/2018/texmf-dist/fonts/vf/public/txfonts/txmi.vf
INPUT c:/texlive/2018/texmf-dist/fonts/tfm/public/txfonts/rtxmi.tfm
INPUT c:/texlive/2018/texmf-dist/fonts/tfm/public/txfonts/rtxptmri.tfm
INPUT Supplementary.aux
INPUT c:/texlive/2018/texmf-dist/fonts/enc/dvips/base/8r.enc
INPUT c:/texlive/2018/texmf-dist/fonts/type1/public/txfonts/rtxmi.pfb
INPUT c:/texlive/2018/texmf-dist/fonts/type1/public/txfonts/rtxr.pfb
INPUT c:/texlive/2018/texmf-dist/fonts/type1/public/txfonts/txex.pfb
INPUT c:/texlive/2018/texmf-dist/fonts/type1/public/txfonts/txsy.pfb
INPUT c:/texlive/2018/texmf-dist/fonts/type1/public/txfonts/txsyc.pfb
INPUT c:/texlive/2018/texmf-dist/fonts/type1/urw/times/utmb8a.pfb
INPUT c:/texlive/2018/texmf-dist/fonts/type1/urw/times/utmr8a.pfb
INPUT c:/texlive/2018/texmf-dist/fonts/type1/urw/times/utmri8a.pfb
