# Supplementary material for: Comparing the quantum witness, the entropic Leggett–Garg inequality and the NCGD
Source: Sci Rep. 2024 May 2;14:10139. doi: 10.1038/s41598-024-60742-y (PMC11066071; doi:10.1038/s41598-024-60742-y)
Supplement: Supplementary file 1 — Supplementary Information. [file 41598_2024_60742_MOESM1_ESM.zip › Supplementary/Supplementary.log]

This is pdfTeX, Version 3.14159265-2.6-1.40.19 (TeX Live 2018/W32TeX) (preloaded format=pdflatex 2021.6.26)  1 MAR 2024 13:19
entering extended mode
 restricted \write18 enabled.
 %&-line parsing enabled.
**Supplementary.tex
(./Supplementary.tex
LaTeX2e <2018-04-01> patch level 2
Babel <3.18> and hyphenation patterns for 84 language(s) loaded.
(c:/texlive/2018/texmf-dist/tex/latex/base/article.cls
Document Class: article 2014/09/29 v1.4h Standard LaTeX document class
(c:/texlive/2018/texmf-dist/tex/latex/base/size12.clo
File: size12.clo 2014/09/29 v1.4h Standard LaTeX file (size option)
)
\c@part=\count80
\c@section=\count81
\c@subsection=\count82
\c@subsubsection=\count83
\c@paragraph=\count84
\c@subparagraph=\count85
\c@figure=\count86
\c@table=\count87
\abovecaptionskip=\skip41
\belowcaptionskip=\skip42
\bibindent=\dimen102
)
(c:/texlive/2018/texmf-dist/tex/latex/graphics/graphicx.sty
Package: graphicx 2017/06/01 v1.1a Enhanced LaTeX Graphics (DPC,SPQR)

(c:/texlive/2018/texmf-dist/tex/latex/graphics/keyval.sty
Package: keyval 2014/10/28 v1.15 key=value parser (DPC)
\KV@toks@=\toks14
)
(c:/texlive/2018/texmf-dist/tex/latex/graphics/graphics.sty
Package: graphics 2017/06/25 v1.2c Standard LaTeX Graphics (DPC,SPQR)

(c:/texlive/2018/texmf-dist/tex/latex/graphics/trig.sty
Package: trig 2016/01/03 v1.10 sin cos tan (DPC)
)
(c:/texlive/2018/texmf-dist/tex/latex/graphics-cfg/graphics.cfg
File: graphics.cfg 2016/06/04 v1.11 sample graphics configuration
)
Package graphics Info: Driver file: pdftex.def on input line 99.

(c:/texlive/2018/texmf-dist/tex/latex/graphics-def/pdftex.def
File: pdftex.def 2018/01/08 v1.0l Graphics/color driver for pdftex
))
\Gin@req@height=\dimen103
\Gin@req@width=\dimen104
)
(c:/texlive/2018/texmf-dist/tex/latex/amsmath/amsmath.sty
Package: amsmath 2017/09/02 v2.17a AMS math features
\@mathmargin=\skip43

For additional information on amsmath, use the `?' option.
(c:/texlive/2018/texmf-dist/tex/latex/amsmath/amstext.sty
Package: amstext 2000/06/29 v2.01 AMS text

(c:/texlive/2018/texmf-dist/tex/latex/amsmath/amsgen.sty
File: amsgen.sty 1999/11/30 v2.0 generic functions
\@emptytoks=\toks15
\ex@=\dimen105
))
(c:/texlive/2018/texmf-dist/tex/latex/amsmath/amsbsy.sty
Package: amsbsy 1999/11/29 v1.2d Bold Symbols
\pmbraise@=\dimen106
)
(c:/texlive/2018/texmf-dist/tex/latex/amsmath/amsopn.sty
Package: amsopn 2016/03/08 v2.02 operator names
)
\inf@bad=\count88
LaTeX Info: Redefining \frac on input line 213.
\uproot@=\count89
\leftroot@=\count90
LaTeX Info: Redefining \overline on input line 375.
\classnum@=\count91
\DOTSCASE@=\count92
LaTeX Info: Redefining \ldots on input line 472.
LaTeX Info: Redefining \dots on input line 475.
LaTeX Info: Redefining \cdots on input line 596.
\Mathstrutbox@=\box26
\strutbox@=\box27
\big@size=\dimen107
LaTeX Font Info:    Redeclaring font encoding OML on input line 712.
LaTeX Font Info:    Redeclaring font encoding OMS on input line 713.
\macc@depth=\count93
\c@MaxMatrixCols=\count94
\dotsspace@=\muskip10
\c@parentequation=\count95
\dspbrk@lvl=\count96
\tag@help=\toks16
\row@=\count97
\column@=\count98
\maxfields@=\count99
\andhelp@=\toks17
\eqnshift@=\dimen108
\alignsep@=\dimen109
\tagshift@=\dimen110
\tagwidth@=\dimen111
\totwidth@=\dimen112
\lineht@=\dimen113
\@envbody=\toks18
\multlinegap=\skip44
\multlinetaggap=\skip45
\mathdisplay@stack=\toks19
LaTeX Info: Redefining \[ on input line 2817.
LaTeX Info: Redefining \] on input line 2818.
)
(c:/texlive/2018/texmf-dist/tex/latex/txfonts/txfonts.sty
Package: txfonts 2008/01/22 v3.2.1
LaTeX Font Info:    Redeclaring symbol font `operators' on input line 21.
LaTeX Font Info:    Overwriting symbol font `operators' in version `normal'
(Font)                  OT1/cmr/m/n --> OT1/txr/m/n on input line 21.
LaTeX Font Info:    Overwriting symbol font `operators' in version `bold'
(Font)                  OT1/cmr/bx/n --> OT1/txr/m/n on input line 21.
LaTeX Font Info:    Overwriting symbol font `operators' in version `bold'
(Font)                  OT1/txr/m/n --> OT1/txr/bx/n on input line 22.
\symitalic=\mathgroup4
LaTeX Font Info:    Overwriting symbol font `italic' in version `bold'
(Font)                  OT1/txr/m/it --> OT1/txr/bx/it on input line 26.
LaTeX Font Info:    Redeclaring math alphabet \mathbf on input line 29.
LaTeX Font Info:    Overwriting math alphabet `\mathbf' in version `normal'
(Font)                  OT1/cmr/bx/n --> OT1/txr/bx/n on input line 29.
LaTeX Font Info:    Overwriting math alphabet `\mathbf' in version `bold'
(Font)                  OT1/cmr/bx/n --> OT1/txr/bx/n on input line 29.
LaTeX Font Info:    Redeclaring math alphabet \mathit on input line 30.
LaTeX Font Info:    Overwriting math alphabet `\mathit' in version `normal'
(Font)                  OT1/cmr/m/it --> OT1/txr/m/it on input line 30.
LaTeX Font Info:    Overwriting math alphabet `\mathit' in version `bold'
(Font)                  OT1/cmr/bx/it --> OT1/txr/m/it on input line 30.
LaTeX Font Info:    Overwriting math alphabet `\mathit' in version `bold'
(Font)                  OT1/txr/m/it --> OT1/txr/bx/it on input line 31.
LaTeX Font Info:    Redeclaring math alphabet \mathsf on input line 40.
LaTeX Font Info:    Overwriting math alphabet `\mathsf' in version `normal'
(Font)                  OT1/cmss/m/n --> OT1/txss/m/n on input line 40.
LaTeX Font Info:    Overwriting math alphabet `\mathsf' in version `bold'
(Font)                  OT1/cmss/bx/n --> OT1/txss/m/n on input line 40.
LaTeX Font Info:    Overwriting math alphabet `\mathsf' in version `bold'
(Font)                  OT1/txss/m/n --> OT1/txss/b/n on input line 41.
LaTeX Font Info:    Redeclaring math alphabet \mathtt on input line 50.
LaTeX Font Info:    Overwriting math alphabet `\mathtt' in version `normal'
(Font)                  OT1/cmtt/m/n --> OT1/txtt/m/n on input line 50.
LaTeX Font Info:    Overwriting math alphabet `\mathtt' in version `bold'
(Font)                  OT1/cmtt/m/n --> OT1/txtt/m/n on input line 50.
LaTeX Font Info:    Overwriting math alphabet `\mathtt' in version `bold'
(Font)                  OT1/txtt/m/n --> OT1/txtt/b/n on input line 51.
LaTeX Font Info:    Redeclaring symbol font `letters' on input line 58.
LaTeX Font Info:    Overwriting symbol font `letters' in version `normal'
(Font)                  OML/cmm/m/it --> OML/txmi/m/it on input line 58.
LaTeX Font Info:    Overwriting symbol font `letters' in version `bold'
(Font)                  OML/cmm/b/it --> OML/txmi/m/it on input line 58.
LaTeX Font Info:    Overwriting symbol font `letters' in version `bold'
(Font)                  OML/txmi/m/it --> OML/txmi/bx/it on input line 59.
\symlettersA=\mathgroup5
LaTeX Font Info:    Overwriting symbol font `lettersA' in version `bold'
(Font)                  U/txmia/m/it --> U/txmia/bx/it on input line 67.
LaTeX Font Info:    Redeclaring symbol font `symbols' on input line 77.
LaTeX Font Info:    Overwriting symbol font `symbols' in version `normal'
(Font)                  OMS/cmsy/m/n --> OMS/txsy/m/n on input line 77.
LaTeX Font Info:    Overwriting symbol font `symbols' in version `bold'
(Font)                  OMS/cmsy/b/n --> OMS/txsy/m/n on input line 77.
LaTeX Font Info:    Overwriting symbol font `symbols' in version `bold'
(Font)                  OMS/txsy/m/n --> OMS/txsy/bx/n on input line 78.
\symAMSa=\mathgroup6
LaTeX Font Info:    Overwriting symbol font `AMSa' in version `bold'
(Font)                  U/txsya/m/n --> U/txsya/bx/n on input line 94.
\symAMSb=\mathgroup7
LaTeX Font Info:    Overwriting symbol font `AMSb' in version `bold'
(Font)                  U/txsyb/m/n --> U/txsyb/bx/n on input line 103.
\symsymbolsC=\mathgroup8
LaTeX Font Info:    Overwriting symbol font `symbolsC' in version `bold'
(Font)                  U/txsyc/m/n --> U/txsyc/bx/n on input line 113.
LaTeX Font Info:    Redeclaring symbol font `largesymbols' on input line 120.
LaTeX Font Info:    Overwriting symbol font `largesymbols' in version `normal'
(Font)                  OMX/cmex/m/n --> OMX/txex/m/n on input line 120.
LaTeX Font Info:    Overwriting symbol font `largesymbols' in version `bold'
(Font)                  OMX/cmex/m/n --> OMX/txex/m/n on input line 120.
LaTeX Font Info:    Overwriting symbol font `largesymbols' in version `bold'
(Font)                  OMX/txex/m/n --> OMX/txex/bx/n on input line 121.
\symlargesymbolsA=\mathgroup9
LaTeX Font Info:    Overwriting symbol font `largesymbolsA' in version `bold'
(Font)                  U/txexa/m/n --> U/txexa/bx/n on input line 129.
LaTeX Info: Redefining \not on input line 1043.
)
(c:/texlive/2018/texmf-dist/tex/latex/doublestroke/dsfont.sty
Package: dsfont 1995/08/01 v0.1 Double stroke roman fonts
)
(c:/texlive/2018/texmf-dist/tex/latex/tools/indentfirst.sty
Package: indentfirst 1995/11/23 v1.03 Indent first paragraph (DPC)
)
(c:/texlive/2018/texmf-dist/tex/latex/marvosym/marvosym.sty
Package: marvosym 2011/07/20 v2.2 Martin Vogel's Symbols font definitions
)
(c:/texlive/2018/texmf-dist/tex/latex/subfigure/subfigure.sty
Package: subfigure 2002/03/15 v2.1.5 subfigure package
\subfigtopskip=\skip46
\subfigcapskip=\skip47
\subfigcaptopadj=\dimen114
\subfigbottomskip=\skip48
\subfigcapmargin=\dimen115
\subfiglabelskip=\skip49
\c@subfigure=\count100
\c@lofdepth=\count101
\c@subtable=\count102
\c@lotdepth=\count103

****************************************
* Local config file subfigure.cfg used *
****************************************
(c:/texlive/2018/texmf-dist/tex/latex/subfigure/subfigure.cfg)
\subfig@top=\skip50
\subfig@bottom=\skip51
)
(./Supplementary.aux)
\openout1 = `Supplementary.aux'.

LaTeX Font Info:    Checking defaults for OML/txmi/m/it on input line 9.
LaTeX Font Info:    Try loading font information for OML+txmi on input line 9.
 (c:/texlive/2018/texmf-dist/tex/latex/txfonts/omltxmi.fd
File: omltxmi.fd 2000/12/15 v3.1
)
LaTeX Font Info:    ... okay on input line 9.
LaTeX Font Info:    Checking defaults for T1/cmr/m/n on input line 9.
LaTeX Font Info:    ... okay on input line 9.
LaTeX Font Info:    Checking defaults for OT1/cmr/m/n on input line 9.
LaTeX Font Info:    ... okay on input line 9.
LaTeX Font Info:    Checking defaults for OMS/txsy/m/n on input line 9.
LaTeX Font Info:    Try loading font information for OMS+txsy on input line 9.
(c:/texlive/2018/texmf-dist/tex/latex/txfonts/omstxsy.fd
File: omstxsy.fd 2000/12/15 v3.1
)
LaTeX Font Info:    ... okay on input line 9.
LaTeX Font Info:    Checking defaults for OMX/txex/m/n on input line 9.
LaTeX Font Info:    Try loading font information for OMX+txex on input line 9.

(c:/texlive/2018/texmf-dist/tex/latex/txfonts/omxtxex.fd
File: omxtxex.fd 2000/12/15 v3.1
)
LaTeX Font Info:    ... okay on input line 9.
LaTeX Font Info:    Checking defaults for U/txexa/m/n on input line 9.
LaTeX Font Info:    Try loading font information for U+txexa on input line 9.

(c:/texlive/2018/texmf-dist/tex/latex/txfonts/utxexa.fd
File: utxexa.fd 2000/12/15 v3.1
)
LaTeX Font Info:    ... okay on input line 9.
LaTeX Font Info:    Try loading font information for OT1+txr on input line 9.

(c:/texlive/2018/texmf-dist/tex/latex/txfonts/ot1txr.fd
File: ot1txr.fd 2000/12/15 v3.1
)
(c:/texlive/2018/texmf-dist/tex/context/base/mkii/supp-pdf.mkii
[Loading MPS to PDF converter (version 2006.09.02).]
\scratchcounter=\count104
\scratchdimen=\dimen116
\scratchbox=\box28
\nofMPsegments=\count105
\nofMParguments=\count106
\everyMPshowfont=\toks20
\MPscratchCnt=\count107
\MPscratchDim=\dimen117
\MPnumerator=\count108
\makeMPintoPDFobject=\count109
\everyMPtoPDFconversion=\toks21
) (c:/texlive/2018/texmf-dist/tex/latex/oberdiek/epstopdf-base.sty
Package: epstopdf-base 2016/05/15 v2.6 Base part for package epstopdf

(c:/texlive/2018/texmf-dist/tex/generic/oberdiek/infwarerr.sty
Package: infwarerr 2016/05/16 v1.4 Providing info/warning/error messages (HO)
)
(c:/texlive/2018/texmf-dist/tex/latex/oberdiek/grfext.sty
Package: grfext 2016/05/16 v1.2 Manage graphics extensions (HO)

(c:/texlive/2018/texmf-dist/tex/generic/oberdiek/kvdefinekeys.sty
Package: kvdefinekeys 2016/05/16 v1.4 Define keys (HO)

(c:/texlive/2018/texmf-dist/tex/generic/oberdiek/ltxcmds.sty
Package: ltxcmds 2016/05/16 v1.23 LaTeX kernel commands for general use (HO)
)))
(c:/texlive/2018/texmf-dist/tex/latex/oberdiek/kvoptions.sty
Package: kvoptions 2016/05/16 v3.12 Key value format for package options (HO)

(c:/texlive/2018/texmf-dist/tex/generic/oberdiek/kvsetkeys.sty
Package: kvsetkeys 2016/05/16 v1.17 Key value parser (HO)

(c:/texlive/2018/texmf-dist/tex/generic/oberdiek/etexcmds.sty
Package: etexcmds 2016/05/16 v1.6 Avoid name clashes with e-TeX commands (HO)

(c:/texlive/2018/texmf-dist/tex/generic/oberdiek/ifluatex.sty
Package: ifluatex 2016/05/16 v1.4 Provides the ifluatex switch (HO)
Package ifluatex Info: LuaTeX not detected.
)
Package etexcmds Info: Could not find \expanded.
(etexcmds)             That can mean that you are not using pdfTeX 1.50 or
(etexcmds)             that some package has redefined \expanded.
(etexcmds)             In the latter case, load this package earlier.
)))
(c:/texlive/2018/texmf-dist/tex/generic/oberdiek/pdftexcmds.sty
Package: pdftexcmds 2018/01/30 v0.27 Utility functions of pdfTeX for LuaTeX (HO
)

(c:/texlive/2018/texmf-dist/tex/generic/oberdiek/ifpdf.sty
Package: ifpdf 2017/03/15 v3.2 Provides the ifpdf switch
)
Package pdftexcmds Info: LuaTeX not detected.
Package pdftexcmds Info: \pdf@primitive is available.
Package pdftexcmds Info: \pdf@ifprimitive is available.
Package pdftexcmds Info: \pdfdraftmode found.
)
Package epstopdf-base Info: Redefining graphics rule for `.eps' on input line 4
38.
Package grfext Info: Graphics extension search list:
(grfext)             [.pdf,.png,.jpg,.mps,.jpeg,.jbig2,.jb2,.PDF,.PNG,.JPG,.JPE
G,.JBIG2,.JB2,.eps]
(grfext)             \AppendGraphicsExtensions on input line 456.

(c:/texlive/2018/texmf-dist/tex/latex/latexconfig/epstopdf-sys.cfg
File: epstopdf-sys.cfg 2010/07/13 v1.3 Configuration of (r)epstopdf for TeX Liv
e
))
LaTeX Font Info:    Try loading font information for U+txmia on input line 14.

(c:/texlive/2018/texmf-dist/tex/latex/txfonts/utxmia.fd
File: utxmia.fd 2000/12/15 v3.1
)
LaTeX Font Info:    Try loading font information for U+txsya on input line 14.

(c:/texlive/2018/texmf-dist/tex/latex/txfonts/utxsya.fd
File: utxsya.fd 2000/12/15 v3.1
)
LaTeX Font Info:    Try loading font information for U+txsyb on input line 14.

(c:/texlive/2018/texmf-dist/tex/latex/txfonts/utxsyb.fd
File: utxsyb.fd 2000/12/15 v3.1
)
LaTeX Font Info:    Try loading font information for U+txsyc on input line 14.

(c:/texlive/2018/texmf-dist/tex/latex/txfonts/utxsyc.fd
File: utxsyc.fd 2000/12/15 v3.1
)
LaTeX Font Info:    Try loading font information for OMS+txr on input line 14.

(c:/texlive/2018/texmf-dist/tex/latex/txfonts/omstxr.fd
File: omstxr.fd 2000/12/15 v3.1
)
LaTeX Font Info:    Font shape `OMS/txr/m/n' in size <10> not available
(Font)              Font shape `OMS/txsy/m/n' tried instead on input line 14.
LaTeX Font Info:    Font shape `OMS/txr/m/n' in size <7> not available
(Font)              Font shape `OMS/txsy/m/n' tried instead on input line 14.

Overfull \hbox (35.7256pt too wide) detected at line 31
\OML/txmi/m/it/12 N[] \OT1/txr/m/n/12 = [] \OML/txmi/m/it/12 :
 []

[1

{c:/texlive/2018/texmf-var/fonts/map/pdftex/updmap/pdftex.map}]
Overfull \hbox (74.1894pt too wide) detected at line 69
[]
 []

[2]
Overfull \hbox (23.76965pt too wide) in paragraph at lines 81--85
\OT1/txr/m/n/12 where $\OML/txmi/m/it/12 N[] \OT1/txr/m/n/12 = []\OML/txmi/m/it
/12 e[] []$\OT1/txr/m/n/12 ,
 []


Overfull \hbox (82.26675pt too wide) in paragraph at lines 81--85
\OML/txmi/m/it/12 N[] \OT1/txr/m/n/12 = \OML/txmi/m/it/12 N[] \OT1/txr/m/n/12 =
 0$ and $\OML/txmi/m/it/12 N[] \OT1/txr/m/n/12 = []\OML/txmi/m/it/12 e[] []$\OT
1/txr/m/n/12 . 
 []


Overfull \hbox (19.8865pt too wide) detected at line 99
\OML/txmi/m/it/10.95 N[] \OT1/txr/m/n/10.95 = []\OML/txmi/m/it/10.95 e[] []
 []


Overfull \hbox (68.65709pt too wide) detected at line 101
\OML/txmi/m/it/10.95 N[] \OT1/txr/m/n/10.95 = \OMS/txsy/m/n/10.95 ^^@[]\OML/txm
i/m/it/10.95 i[]e[] [] ^^\! [] ;
 []


Overfull \hbox (61.6929pt too wide) detected at line 102
\OML/txmi/m/it/10.95 N[] \OT1/txr/m/n/10.95 = []\OML/txmi/m/it/10.95 i[]e[] [] 
^^\! [] ;
 []


Overfull \hbox (12.92232pt too wide) detected at line 103
\OML/txmi/m/it/10.95 N[] \OT1/txr/m/n/10.95 = []\OML/txmi/m/it/10.95 e[] []
 []


Overfull \hbox (64.56287pt too wide) detected at line 117
\OML/txmi/m/it/10.95 N[] \OT1/txr/m/n/10.95 = []\OML/txmi/m/it/10.95 e[] []
 []


Overfull \hbox (74.86722pt too wide) detected at line 119
\OML/txmi/m/it/10.95 N[] \OT1/txr/m/n/10.95 = \OMS/txsy/m/n/10.95 ^^@\OML/txmi/
m/it/10.95 i[]e[] [] ^^\! [] ;
 []


Overfull \hbox (67.90303pt too wide) detected at line 120
\OML/txmi/m/it/10.95 N[] \OT1/txr/m/n/10.95 = \OML/txmi/m/it/10.95 i[]e[] [] ^^
\! [] ;
 []


Overfull \hbox (37.44644pt too wide) detected at line 122
\OML/txmi/m/it/10.95 N[] \OT1/txr/m/n/10.95 = []\OML/txmi/m/it/10.95 e[][]  \OM
S/txsy/m/n/10.95 ^^B []
 []

[3] [4] (./Supplementary.aux) ) 
Here is how much of TeX's memory you used:
 3305 strings out of 492649
 41973 string characters out of 6133384
 104744 words of memory out of 5000000
 7103 multiletter control sequences out of 15000+600000
 50160 words of font info for 125 fonts, out of 8000000 for 9000
 1141 hyphenation exceptions out of 8191
 41i,11n,25p,314b,322s stack positions out of 5000i,500n,10000p,200000b,80000s
{c:/texlive/2018/texmf-dist/fonts/enc/dvips/base
/8r.enc}<c:/texlive/2018/texmf-dist/fonts/type1/public/txfonts/rtxmi.pfb><c:/te
xlive/2018/texmf-dist/fonts/type1/public/txfonts/rtxr.pfb><c:/texlive/2018/texm
f-dist/fonts/type1/public/txfonts/txex.pfb><c:/texlive/2018/texmf-dist/fonts/ty
pe1/public/txfonts/txsy.pfb><c:/texlive/2018/texmf-dist/fonts/type1/public/txfo
nts/txsyc.pfb><c:/texlive/2018/texmf-dist/fonts/type1/urw/times/utmb8a.pfb><c:/
texlive/2018/texmf-dist/fonts/type1/urw/times/utmr8a.pfb><c:/texlive/2018/texmf
-dist/fonts/type1/urw/times/utmri8a.pfb>
Output written on Supplementary.pdf (4 pages, 56382 bytes).
PDF statistics:
 50 PDF objects out of 1000 (max. 8388607)
 35 compressed objects within 1 object stream
 0 named destinations out of 1000 (max. 500000)
 1 words of extra memory for PDF output out of 10000 (max. 10000000)
