# Supplementary material for: Comparing the quantum witness, the entropic Leggett–Garg inequality and the NCGD
Source: Sci Rep. 2024 May 2;14:10139. doi: 10.1038/s41598-024-60742-y (PMC11066071; doi:10.1038/s41598-024-60742-y)
Supplement: Supplementary file 1 — Supplementary Information. [file 41598_2024_60742_MOESM1_ESM.zip › Supplementary/Supplementary.tex]

\documentclass[12pt]{article}
\usepackage{graphicx}
\usepackage{amsmath}
\usepackage{txfonts}
\usepackage{dsfont}
\usepackage{indentfirst}
\usepackage{marvosym}
\usepackage{subfigure}
\begin{document}
\title{Comparing the quantum witness, the entropic Leggett-Garg inequality and the NCGD}
\author{Xiangguan Tan\and Yuxia Zhang \thanks{zhangyuxia0619@163.com} \and Tianhui Qiu}

\date{}
\maketitle

\appendix
\section{ A pure qubit}
 \setcounter{equation}{0}  
\renewcommand{\theequation}{A\arabic{equation}}  

\subsection{ NCGD}
 Using Eqs. (2), (6) and (14), we obtain  $N$ in Eq. (14) for the coarsening final measurement resolution, which can be rewritten as $N_{\delta}$ and expressed as
\begin{equation}
N_{\delta}
=\left(
\begin{array}{cc}
 \frac{1}{2} \alpha  \left[1-2 \sqrt{-(\delta -1) \delta }\right] \sin ^2\tau \omega  & -\frac{1}{2} i \alpha  \left[2 (\delta -1) \delta +\sqrt{-(\delta -1) \delta }\right] \sin 2 \tau \omega  \\
 \frac{1}{2} i \alpha  \left[2 (\delta -1) \delta +\sqrt{-(\delta -1) \delta }\right] \sin 2 \tau \omega  & \frac{1}{2} \alpha  \left[2 \sqrt{-(\delta -1) \delta }-1\right] \sin ^2\tau \omega  \\
\end{array}
\right).
  \end{equation} 
  It can be found that the NCGD will be satisfied, if one of the conditions is satisfied: (1) $ \tau=\frac{\pi}{\omega}$; (2) $\alpha =0$, which are listed in Table 1.
 
  
\section{ A dissipative qubit} 
\label{appb}
\subsection{ Quantum witness}
 Using Eqs. (2), (3), (5) and (17), the quantum witness for the coarsening measurement in reference and the coarsening measurement in final resolution, can be respectively expressed as
 \begin{small}
$$W_{q, {\rm{\Delta}}}=\mid P_{\rm{\Delta}}({\rm{\Pi}}^{+}(t_2)) - \sum _{{\pm}} P_{\rm{\Delta}}({\rm{\Pi}}^{\pm}(t_1),{\rm{\Pi}}^{+}(t_2))\mid 
 =e^{-\frac{\Delta ^2}{2}-4 \gamma  \tau}\sin ^2\left(\frac{\tau \omega }{2}\right)$$
 $$\times \left[ \alpha +\cos \tau \omega \left(\alpha -(\alpha +1) \sqrt{1-e^{-\Delta ^2}} e^{\gamma  \tau}+\sqrt{1-e^{-\Delta ^2}} e^{3 \gamma  \tau}+e^{2 \gamma  \tau}-2 e^{4 \gamma  \tau}+1\right)\right.$$
\begin{equation}
\left.-(\alpha +1) \sqrt{1-e^{-\Delta ^2}} e^{\gamma  \tau}+\sqrt{1-e^{-\Delta ^2}} e^{3 \gamma  \tau}-e^{4 \gamma  \tau}+1 \right],
   \end{equation}
   
   $$W_{q,\delta}=\mid P_\delta({\rm{\Pi}}^{+}(t_2)) - \sum _{{\pm}} P_\delta({\rm{\Pi}}^{\pm}(t_1),{\rm{\Pi}}^{+}(t_2))\mid
   =(2 \delta -1) \left(-e^{-4 \gamma  \tau}\right)\sin ^2\left(\frac{\tau \omega }{2}\right)$$ 
   $$\times \left[ \alpha +\cos \tau \omega  \left(\alpha -2 (\alpha +1) \sqrt{-(\delta -1) \delta } e^{\gamma  \tau}+2 \sqrt{-(\delta -1) \delta } e^{3 \gamma  \tau}+e^{2 \gamma  \tau}-2 e^{4 \gamma  \tau}+1\right)\right.$$  
   \begin{equation}
 \left.-2 (\alpha +1) \sqrt{-(\delta -1) \delta } e^{\gamma  \tau}+2 \sqrt{-(\delta -1) \delta } e^{3 \gamma  \tau}-e^{4 \gamma  \tau}+1 \right].
   \end{equation}
    \end{small}
   From Eqs. (A2) and (A3), we find the non-violation conditions of the quantum witness (with $\tau=\frac{\pi}{2\omega}$) for the coarsening measurement in reference and in final resolution, and then summarize them in Table 1.
 
  
  
  

 \subsection{Entropic LGI}   
\label{appc}   
 From Eqs. (1), (10) and (17), the entropic LGI ($t=\dfrac{\pi}{2\omega}$) for the projective measurement can be obtained as 
\begin{align}
    & H_{1}=\frac{1}{2}\left[(\alpha -1) \log \left(\frac{1-\alpha }{2}\right)-(\alpha -1) \log (1-\alpha )+(\alpha +1) \log (\alpha +1)-6 \log 2\right.\\\nonumber
    &\left.-(\alpha +1) e^{-\frac{2 \pi  \gamma }{\omega }} \left(\log [(\alpha +1) e^{-\frac{2 \pi  \gamma }{\omega }}]+(e^{\frac{2 \pi  \gamma }{\omega }}-1) \log [(\alpha +1) (1-e^{-\frac{2 \pi  \gamma }{\omega }})]-e^{\frac{2 \pi  \gamma }{\omega }}\log 2 \right)\right ],\\
       & H_{2}=\frac{1}{2} \left[(\alpha +1) e^{-\frac{2 \pi  \gamma }{\omega }} \left(\log [(\alpha +1) e^{-\frac{2 \pi  \gamma }{\omega }}]+(e^{\frac{2 \pi  \gamma }{\omega }}-1) \log [(\alpha +1) (1-e^{-\frac{2 \pi  \gamma }{\omega }})]\right)-(\alpha -1) \log (1-\alpha )\right],\\  
      & H_{3}=\frac{1}{2} e^{-\frac{2 \pi  \gamma }{\omega }} \left[-e^{\frac{2 \pi  \gamma }{\omega }}(\alpha +1) \log (\alpha +1)+(\alpha +1) (e^{\frac{2 \pi  \gamma }{\omega }}-1) \log [(\alpha +1) (1-e^{-\frac{2 \pi  \gamma }{\omega }})]\right.\\\nonumber
      & \left.-(-\alpha +2 e^{\frac{2 \pi  \gamma }{\omega }}-1) \log [2-(\alpha +1) e^{-\frac{2 \pi  \gamma }{\omega }}]\right].
\end{align}       
   It can be found from Eqs. (A4-A6) that the non-violation conditions of the entropic LGI for the projective measurement, and then we summarize them in Table 1.

  \subsection{NCGD}
 Using Eqs. (1), (14) and (17), $N$ in Eq. (14) for the projective measurement can be written as
\begin{equation}
N=\left(
\begin{array}{cc}
 N_{11} & N_{12} \\
 N_{21} & N_{22} \\
\end{array}
\right),
\end{equation}
     where $N_{11}=\frac{1}{4} e^{-8 \gamma  \tau} \left[(-\alpha +e^{4 \gamma  \tau}-1) \left((2 e^{4 \gamma  \tau}-1) \cos 2 \tau \omega -1\right)-2 e^{4 \gamma  \tau} (e^{4 \gamma  \tau}-1) \cos \tau \omega \right]$, 
     $N_{12}= N_{21}=0$ and 
     $N_{22}=\frac{1}{4} e^{-8 \gamma  \tau}\left[2 e^{4 \gamma  \tau} (e^{4 \gamma  \tau}-1) \cos \tau \omega -(-\alpha +e^{4 \gamma  \tau}-1) \left((2 e^{4 \gamma  \tau}-1) \cos 2 \tau \omega-1\right)\right]$.
     
     \noindent 
    For the coarsening measurement in reference ($\Delta\neq0$ and $\delta=0$), using Eqs. (3), (14) and (17), we obtain $N$ in Eq. (14), which can be rewritten as $N_{\Delta}$ and described as
\begin{equation}
N_{\Delta}=\left(
\begin{array}{cc}
 N_{\Delta,11} & N_{\Delta,12} \\
 N_{\Delta,21} & N_{\Delta,22} \\
\end{array}
\right),
\end{equation}
   where 
    \begin{small}
   $$N_{\Delta,11}=\frac{1}{4} e^{-8 \gamma  \tau} \left[-(-\alpha +e^{4 \gamma  \tau}-1) \left((\sqrt{1-e^{-\Delta ^2}} e^{2 \gamma  \tau}
   -2 e^{4 \gamma  \tau}+1) \cos 2 \tau \omega -e^{2 \gamma  \tau}\sqrt{1-e^{-\Delta ^2}} +1\right)\right.$$
   $$\left.-2 e^{4 \gamma  \tau} (e^{4 \gamma  \tau}-1) \cos \tau \omega \right],$$      
    $$N_{\Delta, 12}=-\frac{1}{2} i \sqrt{1-e^{-\Delta ^2}} e^{-8 \gamma  \tau} \sin \tau \omega  \left[(-\alpha +e^{4 \gamma  \tau}-1) (\sqrt{1-e^{-\Delta ^2}} e^{2 \gamma  \tau}-2 e^{4 \gamma  \tau}+1) \cos \tau \omega +e^{4 \gamma  \tau} (e^{4 \gamma  \tau}-1)\right],$$ 
   $$ N_{\Delta,21}=\frac{1}{2} i \sqrt{1-e^{-\Delta ^2}}  e^{-8 \gamma  \tau} \sin \tau \omega \left[(-\alpha +e^{4 \gamma  \tau}-1) (\sqrt{1-e^{-\Delta ^2}} e^{2 \gamma  \tau}-2 e^{4 \gamma  \tau}+1) \cos \tau \omega +e^{4 \gamma  \tau} (e^{4 \gamma  \tau}-1)\right],$$ 
   $$N_{\Delta,22}=\frac{1}{4} e^{-8 \gamma  \tau} \left[(-\alpha +e^{4 \gamma  \tau}-1) \left((\sqrt{1-e^{-\Delta ^2}} e^{2 \gamma  \tau}-2 e^{4 \gamma  \tau}+1) \cos 2 \tau \omega -e^{2 \gamma  \tau}\sqrt{1-e^{-\Delta ^2}} +1\right)\right.$$
   $$\left. +2 e^{4 \gamma  \tau} (e^{4 \gamma  \tau}-1) \cos \tau \omega \right].$$
     \end{small}  
    Then, from Eqs. (2), (14) and (17), we obtain $N$ in Eq. (14) for the coarsening final measurement resolution, which can be rewritten as $N_{\delta}$ and given by
    \begin{equation}
N_{\delta}=\left(
\begin{array}{cc}
 N_{\delta,11} & N_{\delta,12} \\
 N_{\delta,21} & N_{\delta,22} \\
\end{array}
\right),
   \end{equation}
  where 
  \begin{small}
  $$N_{\delta,11}=\frac{1}{2} e^{-8 \gamma  \tau} \left[e^{2 \gamma  \tau} (e^{4 \gamma  \tau}-1-\alpha ) \left(\sqrt{-(\delta -1) \delta }+(e^{2 \gamma  \tau}-\sqrt{-(\delta -1) \delta }) \cos 2 \tau \omega \right)+(\alpha -e^{4 \gamma  \tau}+1) \cos ^2\tau \omega\right.$$
   $$\left. +(e^{4 \gamma  \tau}-e^{8 \gamma  \tau}) \cos \tau \omega \right],$$      
    $$N_{\delta, 12}=-i \sqrt{-(\delta -1) \delta } e^{-8 \gamma  \tau} \sin \tau \omega  \left[(-\alpha +e^{4 \gamma  \tau}-1) (2 \sqrt{-(\delta -1) \delta } e^{2 \gamma  \tau}-2 e^{4 \gamma  \tau}+1) \cos \tau \omega +e^{4 \gamma  \tau} (e^{4 \gamma  \tau}-1)\right],$$ 
   $$ N_{\delta,21}=  i \sqrt{-(\delta -1) \delta } e^{-8 \gamma  \tau} \sin \tau \omega \left[(-\alpha +e^{4 \gamma  \tau}-1) (2 \sqrt{-(\delta -1) \delta } e^{2 \gamma  \tau}-2 e^{4 \gamma  \tau}+1) \cos \tau \omega +e^{4 \gamma  \tau} (e^{4 \gamma  \tau}-1)\right],$$ 
   $$N_{\delta,22}=\frac{1}{4} e^{-8 \gamma  \tau}\\
   \times \left[(-\alpha +e^{4 \gamma  \tau}-1) \left((2 \sqrt{-(\delta -1) \delta } e^{2 \gamma  \tau}-2 e^{4 \gamma  \tau}+1) \cos 2 \tau \omega -2 \sqrt{-(\delta -1) \delta } e^{2 \gamma  \tau}+1\right)\right.$$
   $$\left.+2 e^{4 \gamma  \tau} (e^{4 \gamma  \tau}-1) \cos \tau \omega \right].$$ 
  \end{small} 
   From Eqs. (A7-A9), we find that the non-violation conditions of the NCGD for projective and coarsening measurements, and then, these non-violation conditions of it are summarized in Table 1.
    
  


\end{document}
